# Supplementary material for: Exploring the Effects of Se Basicity on a Te···Se Interaction Supported by a Rigid Indazolium Backbone
Source: Organometallics. 2024 May 29;43(11):1246–55. doi: 10.1021/acs.organomet.4c00094 (PMC11167644; doi:10.1021/acs.organomet.4c00094)
Supplement: Supplementary file 2 — om4c00094_si_003.xyz [file om4c00094_si_003.xyz]

   29
scf done:  -918.614083
Te     0.956447    -1.360067    -0.054485
 N    -3.895286     0.642792    -0.003485
 N    -3.865751    -0.712507    -0.039666
 C     2.750792    -0.214933    -0.020663
 C     0.081738     1.620804     0.025664
 H     1.140106     1.838918     0.032196
 C     3.336004     0.129794     1.195906
 H     2.879475    -0.186830     2.123785
 C    -0.359939     0.311874    -0.010004
 C    -2.640528     1.173981     0.011867
 C     4.504978     0.953643    -1.190045
 H     4.957404     1.272677    -2.120316
 C    -0.830626     2.694734     0.054237
 H    -0.438235     3.703375     0.081862
 C    -1.745322     0.077603    -0.017121
 C    -2.595705    -1.063683    -0.048324
 H    -2.329453    -2.108409    -0.076416
 C     4.501895     0.887419     1.215723
 H     4.951923     1.154753     2.163289
 C     5.086514     1.299675     0.024021
 H     5.994330     1.888807     0.041401
 C     3.339072     0.196183    -1.214920
 H     2.884910    -0.068833    -2.159977
 C    -2.197160     2.500228     0.048143
 H    -2.886638     3.332842     0.070459
 C    -5.152001     1.349564     0.016791
 H    -5.944883     0.607956    -0.012156
 H    -5.240453     2.007830    -0.850091
 H    -5.247500     1.945955     0.926732
