# Supplementary material for: Exploring the Effects of Se Basicity on a Te···Se Interaction Supported by a Rigid Indazolium Backbone
Source: Organometallics. 2024 May 29;43(11):1246–55. doi: 10.1021/acs.organomet.4c00094 (PMC11167644; doi:10.1021/acs.organomet.4c00094)
Supplement: Supplementary file 3 — om4c00094_si_004.xyz [file om4c00094_si_004.xyz]

   33
scf done:  -958.322024
Te     3.231409     8.927340    11.433304
 N     3.672205     3.914636    13.110333
 N     2.517609     4.562481    13.446676
 C     4.696476     9.928557    10.269239
 C     5.528309     6.891118    10.986218
 H     6.002485     7.689406    10.433409
 C     4.630931     9.869827     8.878929
 H     3.837420     9.321278     8.390348
 C     4.292543     7.096408    11.562733
 C     4.438733     4.767228    12.371291
 C     6.670295    11.293722    10.136075
 H     7.458604    11.851021    10.624624
 C     6.201939     5.656370    11.093872
 H     7.167747     5.558578    10.615627
 C     3.735762     6.001197    12.270429
 C     2.539649     5.806114    12.965946
 H     1.714255     6.472486    13.152182
 C     5.595623    10.523838     8.121103
 H     5.547313    10.481837     7.041010
 C     6.613274    11.233341     8.748423
 H     7.359659    11.744505     8.155039
 C     5.710508    10.643157    10.903088
 H     5.753300    10.693564    11.982401
 C     5.686860     4.574027    11.776868
 H     6.223526     3.639373    11.839757
 C     3.892855     2.510164    13.401533
 H     3.720911     2.305219    14.456238
 H     4.932412     2.293737    13.176372
 H     3.255255     1.875210    12.785435
 C     1.488826     3.932871    14.260069
 H     1.133437     3.021914    13.781709
 H     0.666229     4.636335    14.345047
 H     1.875023     3.708553    15.253502
