# Supplementary material for: Exploring the Effects of Se Basicity on a Te···Se Interaction Supported by a Rigid Indazolium Backbone
Source: Organometallics. 2024 May 29;43(11):1246–55. doi: 10.1021/acs.organomet.4c00094 (PMC11167644; doi:10.1021/acs.organomet.4c00094)
Supplement: Supplementary file 4 — om4c00094_si_005.xyz [file om4c00094_si_005.xyz]

   33
scf done: -3359.582483
Te     9.745927     1.034604    12.166710
Se     7.911478     0.658930     9.420288
 N     5.252881     1.209886    10.270820
 N     4.510452     1.744618    11.341594
 C     7.783791     1.524560    12.835625
 C     6.684856     1.476142    11.963599
 C    10.605987     1.356532    14.119686
 C     6.569396     1.113190    10.577152
 C     5.395357     1.823831    12.407202
 C     7.525983     1.900507    14.151413
 H     8.333361     1.951230    14.865722
 C    11.110885     2.608088    14.469116
 H    11.044297     3.430040    13.767874
 C    11.281595     0.504988    16.277674
 H    11.348279    -0.317470    16.978955
 C     3.171222     1.206948    11.528737
 H     2.566127     1.399667    10.645803
 H     2.717440     1.728180    12.367392
 H     3.189530     0.132050    11.737265
 C     4.676941     1.222250     8.946787
 H     3.873293     0.490639     8.860623
 H     5.474167     0.961483     8.254900
 H     4.296663     2.218599     8.712455
 C    10.700152     0.304925    15.029974
 H    10.313390    -0.671134    14.766318
 C     5.139097     2.180584    13.724962
 H     4.148282     2.436392    14.071802
 C    11.777366     1.757130    16.622610
 H    12.231151     1.912551    17.593081
 C    11.692556     2.808212    15.716747
 H    12.079937     3.784561    15.980076
 C     6.232761     2.212434    14.578772
 H     6.083796     2.492649    15.614006
