# Supplementary material for: Exploring the Effects of Se Basicity on a Te···Se Interaction Supported by a Rigid Indazolium Backbone
Source: Organometallics. 2024 May 29;43(11):1246–55. doi: 10.1021/acs.organomet.4c00094 (PMC11167644; doi:10.1021/acs.organomet.4c00094)
Supplement: Supplementary file 5 — om4c00094_si_006.xyz [file om4c00094_si_006.xyz]

   37
scf done: -3399.295413
Te     8.553339     6.428377    10.255148
Se     8.681087     4.320739     7.424382
 N    11.874577     2.402238     9.014545
 N    10.915876     2.654289     8.076271
 C     8.612526     7.366306    12.164358
 C    10.115814     3.655943     8.489854
 C    11.678296     3.242895    10.067806
 C    10.565832     4.076786     9.756560
 C    10.151990     5.081936    10.671019
 C    12.383551     3.343350    11.267520
 H    13.219072     2.702858    11.506531
 C    11.945057     4.313988    12.142008
 H    12.454157     4.435788    13.089064
 C     7.877355     6.838248    13.224045
 H     7.282347     5.945644    13.085128
 C    12.847263     1.334731     8.874910
 H    12.374953     0.356301     8.967045
 H    13.573405     1.453611     9.672660
 H    13.367438     1.411108     7.922216
 C    10.861486     5.165776    11.853291
 H    10.589141     5.909194    12.587748
 C     8.670340     8.615436    14.644315
 H     8.691035     9.103103    15.609885
 C     7.911335     7.464397    14.464550
 H     7.340186     7.055828    15.287833
 C    10.882170     1.906169     6.828932
 H    11.773600     2.116165     6.239344
 H    10.003928     2.234429     6.282641
 H    10.811844     0.839869     7.035538
 C     9.369357     8.523072    12.340587
 H     9.934487     8.937113    11.516402
 C     9.396728     9.144776    13.584037
 H     9.982780    10.043956    13.721393
 C     7.230507     3.330785     8.327347
 H     6.318650     3.665604     7.837756
 H     7.212150     3.605148     9.377529
 H     7.364895     2.263435     8.183296
