# Supplementary material for: Exploring the Effects of Se Basicity on a Te···Se Interaction Supported by a Rigid Indazolium Backbone
Source: Organometallics. 2024 May 29;43(11):1246–55. doi: 10.1021/acs.organomet.4c00094 (PMC11167644; doi:10.1021/acs.organomet.4c00094)
Supplement: Supplementary file 6 — om4c00094_si_007.xyz [file om4c00094_si_007.xyz]

   22
scf done:  -459.048987
 N    -3.915116     0.658542    -0.019739
 N    -3.827773    -0.703175     0.005506
 C     0.079549     1.590226    -0.020745
 H     1.139310     1.802760    -0.023806
 C    -0.356226     0.290824    -0.012751
 C    -2.648527     1.163017    -0.017002
 C    -0.834276     2.672418    -0.023483
 H    -0.443864     3.681133    -0.027100
 C    -1.747272     0.066012    -0.008539
 C    -2.549777    -1.080140     0.005333
 H    -2.288559    -2.124911     0.009167
 C    -2.197934     2.487789    -0.020669
 H    -2.876055     3.328548    -0.019835
 C    -5.183029     1.362634     0.057579
 H    -5.864440     1.012637    -0.715318
 H    -4.978782     2.414371    -0.116146
 H    -5.636623     1.246617     1.042080
 C    -5.012111    -1.550682    -0.007784
 H    -5.647545    -1.322906     0.846045
 H    -4.675465    -2.580554     0.060199
 H    -5.565053    -1.412008    -0.935603
 H     0.337798    -0.537915    -0.009259
