# Supplementary material for: Exploring the Effects of Se Basicity on a Te···Se Interaction Supported by a Rigid Indazolium Backbone
Source: Organometallics. 2024 May 29;43(11):1246–55. doi: 10.1021/acs.organomet.4c00094 (PMC11167644; doi:10.1021/acs.organomet.4c00094)
Supplement: Supplementary file 7 — om4c00094_si_008.xyz [file om4c00094_si_008.xyz]

   22
scf done: -2860.308472
Se    -2.037625    -2.115144     0.020939
 N    -3.515315     0.319612    -0.013831
 N    -3.383812     1.712104    -0.203390
 C     0.060594     0.717595    -0.059401
 C    -1.331540     0.746130    -0.067285
 C    -2.314451    -0.312241    -0.007071
 C    -2.020145     1.962767    -0.151859
 C     0.740138     1.921413    -0.108327
 H     1.821568     1.932449    -0.099993
 C    -4.318031     2.551194     0.532725
 H    -5.337892     2.329390     0.227083
 H    -4.108286     3.586636     0.276981
 H    -4.219890     2.418061     1.615347
 C    -4.804957    -0.293383    -0.226391
 H    -5.496800    -0.046712     0.579564
 H    -4.637941    -1.368196    -0.240800
 H    -5.220048     0.030990    -1.182623
 C    -1.344934     3.180639    -0.183602
 H    -1.869205     4.124714    -0.235797
 C     0.040309     3.136264    -0.163501
 H     0.595460     4.064872    -0.193961
 H     0.573259    -0.233382    -0.008584
