# Supplementary material for: Exploring the Effects of Se Basicity on a Te···Se Interaction Supported by a Rigid Indazolium Backbone
Source: Organometallics. 2024 May 29;43(11):1246–55. doi: 10.1021/acs.organomet.4c00094 (PMC11167644; doi:10.1021/acs.organomet.4c00094)
Supplement: Supplementary file 8 — om4c00094_si_009.xyz [file om4c00094_si_009.xyz]

   26
scf done: -2900.021044
Se     2.374198    -1.992596    -0.117796
 N     3.294179     1.952959    -0.023219
 N     3.562275     0.610926    -0.057985
 C     2.419936    -0.096627    -0.006699
 C     1.946150     2.113647     0.083768
 C     1.356491     0.826455     0.079307
 C    -0.043070     0.692357     0.117974
 C     1.175088     3.279498     0.162345
 H     1.619206     4.264051     0.178912
 C    -0.189981     3.113463     0.218871
 H    -0.821821     3.989194     0.280049
 C     4.335823     2.962929    -0.049187
 H     4.890128     2.984987     0.889344
 H     3.850151     3.922811    -0.195377
 H     5.014956     2.791136    -0.882103
 C    -0.797572     1.835918     0.189064
 H    -1.876032     1.769170     0.216712
 C     4.930449     0.125013    -0.161979
 H     5.324029     0.304390    -1.161887
 H     4.906491    -0.943129     0.032158
 H     5.553754     0.617524     0.580861
 C     1.407144    -2.339173     1.566582
 H     1.345157    -3.423579     1.624739
 H     0.411563    -1.911731     1.530515
 H     1.980236    -1.951083     2.402121
 H    -0.504403    -0.283550     0.072776
