# Supplementary material for: Exploring the Effects of Se Basicity on a Te···Se Interaction Supported by a Rigid Indazolium Backbone
Source: Organometallics. 2024 May 29;43(11):1246–55. doi: 10.1021/acs.organomet.4c00094 (PMC11167644; doi:10.1021/acs.organomet.4c00094)
Supplement: Supplementary file 9 — om4c00094_si_010.xyz [file om4c00094_si_010.xyz]

   40
scf done: -3518.123642
Te     4.316876     7.162635     2.142415
Se     2.832803     9.847089     1.311219
 C     3.715944     6.828864     0.093698
 C     3.803995     5.530566    -0.358157
 C     3.635766     5.198166    -1.712329
 C     3.411391     6.181206    -2.632698
 C     3.277032     7.525241    -2.218943
 C     3.048407     8.528616    -3.189955
 C     2.876484     9.836209    -2.834930
 C     2.863554    10.178390    -1.472336
 C     3.084364     9.232725    -0.497902
 C     3.368805     7.870875    -0.824033
 C     5.193070     5.209690     2.373889
 C     4.499652     4.211249     3.055590
 C     5.080962     2.962309     3.254022
 C     6.357387     2.704071     2.769800
 C     7.054934     3.697994     2.090968
 C     6.477533     4.947374     1.898260
 C     1.123717     9.020845     1.671732
 C     0.272863     8.591263     0.660313
 C    -0.944475     8.007686     0.991468
 C    -1.320750     7.865456     2.321552
 C    -0.466813     8.303805     3.327515
 C     0.758516     8.872497     3.007021
 H     4.041153     4.736445     0.332936
 H     3.715982     4.162440    -2.016493
 H     3.324324     5.951987    -3.687175
 H     3.009008     8.230427    -4.230414
 H     2.707824    10.598698    -3.583671
 H     2.638928    11.193960    -1.177638
 H     3.501248     4.406293     3.425679
 H     4.534800     2.192166     3.784246
 H     6.809245     1.732281     2.922284
 H     8.051242     3.501388     1.715069
 H     7.024140     5.719068     1.371784
 H     0.555001     8.702426    -0.376800
 H    -1.601463     7.666304     0.201625
 H    -2.270523     7.412279     2.573191
 H    -0.746776     8.190670     4.367040
 H     1.433079     9.184152     3.794235
