# Supplementary material for: Exploring the Effects of Se Basicity on a Te···Se Interaction Supported by a Rigid Indazolium Backbone
Source: Organometallics. 2024 May 29;43(11):1246–55. doi: 10.1021/acs.organomet.4c00094 (PMC11167644; doi:10.1021/acs.organomet.4c00094)
Supplement: Supplementary file 10 — om4c00094_si_011.xyz [file om4c00094_si_011.xyz]

   44
scf done: -3595.584396
Te    -0.951896     6.347474     4.499525
Se    -0.065962     9.446175     4.750029
 C     0.685445     6.288106     5.903134
 C     1.110359     5.041364     6.326221
 C     2.107630     4.845031     7.304044
 C     2.684865     5.938704     7.886573
 C     2.276972     7.217212     7.461748
 C     2.962287     8.232420     8.160470
 C     2.701420     9.543459     7.869760
 C     1.768396     9.824826     6.850322
 C     1.093818     8.837397     6.158580
 C     1.299736     7.454562     6.458132
 C     3.743667     6.070318     8.956512
 C     3.908087     7.606499     9.159214
 C    -1.198957     4.212595     4.421173
 C    -0.539510     3.468276     3.444014
 C    -0.729890     2.092798     3.361820
 C    -1.583233     1.453131     4.253438
 C    -2.247895     2.191189     5.226381
 C    -2.058313     3.566446     5.308801
 C     1.086711     9.148881     3.229198
 C     0.512165     9.274623     1.966727
 C     1.285551     9.069018     0.832691
 C     2.628271     8.726773     0.951702
 C     3.192548     8.597518     2.214663
 C     2.428539     8.811531     3.356325
 H     0.653202     4.159844     5.903156
 H     2.384623     3.835027     7.580422
 H     3.200347    10.356388     8.381853
 H     1.583727    10.855713     6.580711
 H     3.442524     5.572356     9.880146
 H     4.681491     5.607228     8.642450
 H     4.936058     7.931047     8.987174
 H     3.651865     7.906171    10.177490
 H     0.127894     3.963625     2.750672
 H    -0.212316     1.522014     2.600974
 H    -1.731966     0.382817     4.188835
 H    -2.915444     1.696956     5.921131
 H    -2.575013     4.138080     6.068808
 H    -0.537692     9.520874     1.867177
 H     0.833725     9.167708    -0.146107
 H     3.228049     8.559424     0.066835
 H     4.236268     8.328720     2.317953
 H     2.876150     8.709095     4.334330
